# Supplementary material for: Abundance, efficiency, and stability of reference transcript expression in a seasonal rodent: The Siberian hamster
Source: PLoS One. 2022 Oct 3;17(10):e0275263. doi: 10.1371/journal.pone.0275263 (PMC9529152; doi:10.1371/journal.pone.0275263)
Supplement: S1 Table — (XLSX) [file pone.0275263.s001.xlsx]

## Sheet: Main page
Supplemental Table S1
Raw data for reference transcript abundance, efficiency, variabiliy and stability across 8 Siberian hamster tissues
Sheet 1	Mean abundance determine by cycling time obtained from two replicates
Sheet 2	Mean efficiency of the PCR amplification obtained from two replicates
Sheet 3	Mean replicate % coefficient of the variation of cycling time
Sheet 4	Mean replicate % coefficient of the variation of efficiency
Sheet 5	Reference transcript stability determined by BestKeeper
Sheet 6	Reference transcript stability determined by NormFinder
Sheet 7	Tissue specific reference transcript rankings
Sheet 8	Terminal body weight of animals on treatment

## Sheet: Mean Ct
ID	Tissue	DL	Hprt ct	Gapdh ct	18s ct	Act ct
141a	arcuate	LD	25.8306	21.5435	10.4882	36.1728
205a	arcuate	LD	24.6823	21.1281	9.34705	35.6712
238a	arcuate	LD	23.7459	19.4095	8.95919
247a	arcuate	LD	24.7283	20.511	9.9251	35.777
248a	arcuate	LD	25.8015	21.2214	9.87996	35.7319
417a	arcuate	LD	24.7734	20.864	10.18	33.2912
276a	arcuate	SD	24.3252	20.1666	9.54426	35.374
277a	arcuate	SD	23.985	19.6905	9.64611	35.35
278a	arcuate	SD	23.7653	19.4674	9.19605	36.1081
280a	arcuate	SD	24.057	19.8361	8.9466	32.9138
289a	arcuate	SD	24.4774	20.2985	9.89907	35.1878
292a	arcuate	SD	25.8354	21.8193	10.3448	29.1429
360b	bat	LD	28.1401	22.0577	10.2236	34.8252
377b	bat	LD	24.9475	20.2565	8.50117	33.9784
407b	bat	LD	26.0404	22.5683	8.64984	35.1875
411b	bat	LD	25.5464	21.2086	8.96156	35.352
439b	bat	LD	26.3733	22.9876	9.21687	34.7835
401b	bat	SD	24.5288	20.1619	8.47295	36.0173
408b	bat	SD	23.828	19.3848	7.60478	36.2948
415b	bat	SD	24.8776	19.892	9.11472	33.7189
433b	bat	SD	26.6581	21.2028	9.61889	35.4834
443b	bat	SD	24.5022	19.2122	7.25694	33.6433
450b	bat	SD	24.1052	19.7814	8.08493
141k	kidney	LD	26.381	20.3004	7.94177	35.8672
205k	kidney	LD	23.7864	17.198	7.30175	34.382
247k	kidney	LD	24.0656	17.3831	7.2005	33.5135
248k	kidney	LD	23.2395	16.5337	6.88322	32.1243
417k	kidney	LD	24.8682	18.2159	7.65373	36.3003
276k	kidney	SD	28.8599	22.7851	9.61133
277k	kidney	SD	26.3465	19.8759	9.24673	34.3064
278k	kidney	SD	24.3254	17.5829	7.81929	34.8784
280k	kidney	SD	24.3968	17.548	8.3402	34.2703
289k	kidney	SD	24.1904	17.9051	7.63019	34.5952
292k	kidney	SD	23.7698	17.8355	7.15962	34.4929
141l	liver	LD	24.6292	17.7669	7.44094	36.6853
205l	liver	LD	25.6589	19.1057	7.95888	31.7713
238l	liver	LD	24.4671	17.7985	6.97322	35.7145
247l	liver	LD	24.247	17.7274	7.03471	35.55
248l	liver	LD	25.5614	19.3846	7.66189	36.358
417l	liver	LD	24.4395	18.385	7.30993	33.7124
276l	liver	SD	23.6874	17.6416	7.15164	36.2611
277l	liver	SD	24.4335	18.3121	7.11702	34.8476
278l	liver	SD	24.4969	18.4373	7.49274	33.4845
280l	liver	SD	24.6898	18.669	7.03265	35.2815
289l	liver	SD	23.8256	17.6606	6.6799	34.7831
292l	liver	SD	23.4597	17.6644	7.47773	31.9889
141p	pituitary	LD	24.8894	22.0812	11.1397
205p	pituitary	LD	23.3152	19.4154	8.48421	34.1898
238p	pituitary	LD	24.8836	22.4504	13.0464
247p	pituitary	LD	24.6361	21.5092	11.6678	34.7594
248p	pituitary	LD	23.9271	21.1236	9.80497	35.9479
417p	pituitary	LD	23.4024	19.9943	8.68652	35.1657
276p	pituitary	SD	23.8462	21.2761	11.7245
277p	pituitary	SD	23.5366	20.183	8.45373	34.8862
278p	pituitary	SD	24.5351	21.3949	10.6148
280p	pituitary	SD	23.4851	20.1695	8.95869	34.0441
289p	pituitary	SD	23.0087	20.393	9.41685	35.5029
292p	pituitary	SD	23.8084	20.551	9.14813
141s	spleen	LD	26.1533	23.1289	8.25948
205s	spleen	LD	27.1858	24.251	8.71509	36.3543
238s	spleen	LD	24.9697	21.5314	7.28109
247s	spleen	LD	25.9635	23.0985	7.77134
248s	spleen	LD	25.6643	22.64	8.46738	35.5953
417s	spleen	LD	25.8945	21.4237	8.01578	34.1977
276s	spleen	SD	24.1983	20.8396	7.22635	35.1323
277s	spleen	SD	24.716	21.3876	7.47082	34.2701
278s	spleen	SD	23.7726	20.2664	7.02695	34.039
280s	spleen	SD	24.4981	21.2325	7.16229	33.9185
289s	spleen	SD	24.5333	21.0334	7.45041	33.8034
292s	spleen	SD	24.1099	20.9554	7.24172	34.7196
141t	testes	LD	22.0703	18.0172	7.22021	33.3879
205t	testes	LD	24.3339	20.4081	8.34407	36.0636
238t	testes	LD	22.5839	18.8173	7.10091	32.6345
247t	testes	LD	22.8553	19.0989	7.48227	34.9603
248t	testes	LD	23.6677	19.5777	8.47874	34.726
417t	testes	LD	23.5986	19.9825	7.26978	35.1878
276t	testes	SD	22.6916	19.8222	8.10986	35.4811
277t	testes	SD	22.3144	19.1791	7.98393	33.4433
278t	testes	SD	21.8026	18.3883	7.3256	34.6798
280t	testes	SD	21.4825	18.0239	7.7011	32.4185
289t	testes	SD	21.8855	18.024	7.48428	35.4055
292t	testes	SD	21.6859	18.4903	7.44105	34.0781
141w	wat	LD	28.9904	23.6652	9.54402	34.4422
205w	wat	LD	22.92	18.1442	7.36279	32.1838
238w	wat	LD	23.5118	18.025	7.33869	34.0752
247w	wat	LD	25.5576	19.3667	8.09301	34.8062
248w	wat	LD	23.8775	18.7096	7.83584	35.9199
417w	wat	LD	25.0046	18.0726	7.61928
276w	wat	SD	22.8753	17.7536	6.86293	33.1065
277w	wat	SD	23.4475	18.4324	7.27664	35.6896
278w	wat	SD	27.9856	22.0198	9.42547
289w	wat	SD	27.6765	22.6654	9.08394	34.8383
292w	wat	SD	29.9836	24.7193	11.6167	35.3896

## Sheet: Mean E
ID	Tissue	DL	HprtE	GapdhE	eightsE	ActE
141a	arcuate	LD	0.870479	0.791993	0.846321	0.859421
205a	arcuate	LD	0.886263	0.874716	0.910604	0.855409
238a	arcuate	LD	0.876563	0.809904	0.895687	Error!
247a	arcuate	LD	0.878736	0.795511	0.858366	0.886777
248a	arcuate	LD	0.884835	0.867666	0.919484	0.871216
417a	arcuate	LD	0.877495	0.804178	0.935327	0.867123
276a	arcuate	SD	0.850833	0.870351	0.856724	0.860021
277a	arcuate	SD	0.873043	0.830381	0.972438	0.845294
278a	arcuate	SD	0.891829	0.823513	0.960093	0.918727
280a	arcuate	SD	0.857849	0.841575	0.899605	0.866078
289a	arcuate	SD	0.84402	0.865109	0.883051	0.835766
292a	arcuate	SD	0.869509	0.849117	0.876451	0.832119
360b	bat	LD	0.836542	0.86488	0.989732	0.835626
377b	bat	LD	0.830324	0.789935	0.803787	0.842925
407b	bat	LD	0.886453	0.824846	0.883619	0.839006
411b	bat	LD	0.892133	0.840423	0.885009	0.840601
439b	bat	LD	0.860531	0.836598	1.02565	0.863672
401b	bat	SD	0.875537	0.893893	0.907688	0.886326
408b	bat	SD	0.83015	0.827095	0.783538	0.858257
415b	bat	SD	0.84947	0.860746	1.01148	0.86733
433b	bat	SD	0.80011	0.822878	0.836885	0.828867
443b	bat	SD	0.824296	0.884171	0.94922	0.856813
450b	bat	SD	0.851566	0.802785	1.11446	Error!
141k	kidney	LD	0.869463	0.827432	0.809761	0.845906
205k	kidney	LD	0.850764	0.936135	0.971999	0.851946
247k	kidney	LD	0.80177	0.852823	0.835766	0.857987
248k	kidney	LD	0.782179	0.818671	0.931789	0.869528
417k	kidney	LD	0.843619	0.875158	0.807442	0.876724
276k	kidney	SD	0.842516	0.805856	0.788557	Error!
277k	kidney	SD	0.851773	0.860605	0.895157	0.874902
278k	kidney	SD	0.867564	0.824898	0.89194	0.874763
280k	kidney	SD	0.8374	0.833961	0.903856	0.860929
289k	kidney	SD	0.865071	0.889445	0.830593	0.85189
292k	kidney	SD	0.88652	0.893215	0.958532	0.869985
141l	liver	LD	0.871327	0.900961	0.908758	0.82545
205l	liver	LD	0.903026	0.887695	0.906377	0.849347
238l	liver	LD	0.857693	0.846278	0.899333	0.857533
247l	liver	LD	0.807055	0.797379	0.882323	0.842739
248l	liver	LD	0.883482	0.829773	0.817371	0.844251
417l	liver	LD	0.859435	0.843966	0.856646	0.864088
276l	liver	SD	0.876801	0.865644	0.846354	0.86846
277l	liver	SD	0.83713	0.824826	0.950599	0.875524
278l	liver	SD	0.834885	0.847769	0.818558	0.879063
280l	liver	SD	0.843942	0.835115	0.824682	0.845729
289l	liver	SD	0.85205	0.841388	0.853878	0.873543
292l	liver	SD	0.840998	0.769768	0.890419	0.890547
141p	pituitary	LD	0.85628	0.895037	1.02686	Error!
205p	pituitary	LD	0.840951	0.75738	0.845788	0.890211
238p	pituitary	LD	0.932901	0.818311	1.07227	Error!
247p	pituitary	LD	0.870411	0.839827	0.906926	0.890368
248p	pituitary	LD	0.879852	0.853624	0.949842	0.79364
417p	pituitary	LD	0.853466	0.890216	0.876067	0.866086
276p	pituitary	SD	0.853556	0.857153	0.911352	Error!
277p	pituitary	SD	0.8395	0.851325	0.995256	0.874042
278p	pituitary	SD	0.863278	0.872664	0.921259	Error!
280p	pituitary	SD	0.836723	0.897978	0.968094	0.870013
289p	pituitary	SD	0.926147	0.828827	0.904403	0.84039
292p	pituitary	SD	0.874152	0.789132	0.926631	Error!
141s	spleen	LD	0.86276	0.830278	1.11104	Error!
205s	spleen	LD	0.853383	0.824031	0.880118	0.873381
238s	spleen	LD	0.842213	0.788472	0.844891	Error!
247s	spleen	LD	0.961038	0.866899	0.76034	Error!
248s	spleen	LD	0.901258	0.808247	0.929885	0.835849
417s	spleen	LD	0.879071	0.805633	0.986086	0.878841
276s	spleen	SD	0.824569	0.879701	0.996153	0.83068
277s	spleen	SD	0.882478	0.780564	0.85413	0.853658
278s	spleen	SD	0.843559	0.770557	0.914741	0.868918
280s	spleen	SD	0.857937	0.873928	0.957583	0.846563
289s	spleen	SD	0.814831	0.846343	0.771687	0.875949
292s	spleen	SD	0.845016	0.921676	0.863347	0.852379
141t	testes	LD	0.779381	0.851329	0.954459	0.864681
205t	testes	LD	0.831898	0.788539	0.937622	0.867204
238t	testes	LD	0.812828	0.876068	0.934214	0.861315
247t	testes	LD	0.889193	0.858734	0.885967	0.864553
248t	testes	LD	0.872937	0.850581	0.824175	0.8853
417t	testes	LD	0.903031	0.928994	0.987698	0.845817
276t	testes	SD	0.897936	0.857609	0.864726	0.818889
277t	testes	SD	0.8275	0.770789	0.889369	0.844473
278t	testes	SD	0.90016	0.815086	0.979994	0.859875
280t	testes	SD	0.825652	0.801607	0.843671	0.879604
289t	testes	SD	0.84594	0.874874	0.903819	0.838992
292t	testes	SD	0.831096	0.809464	0.985206	0.871434
141w	wat	LD	0.841789	0.824969	0.872865	0.919643
205w	wat	LD	0.826221	0.895644	0.887742	0.873728
238w	wat	LD	0.827074	0.93764	1.1124	0.866198
247w	wat	LD	0.873874	0.825437	0.873048	0.852544
248w	wat	LD	0.88753	0.796956	0.876513	0.861252
417w	wat	LD	0.878758	0.858612	0.858254	Error!
276w	wat	SD	0.848391	0.84081	1.04259	0.869585
277w	wat	SD	0.877716	0.826761	0.917792	0.883467
278w	wat	SD	0.923348	0.863557	0.907894	Error!
289w	wat	SD	0.888432	0.830526	1.0358	0.896952
292w	wat	SD	0.860002	0.876951	0.881114	0.856496

## Sheet: Ct CV%
ID	Tissue	DL	Hprt CV%	Gapdh CV%	18s CV%	Act CV%
141a	arcuate	LD	0.373571	0.0860509	1.05611
205a	arcuate	LD	0.403969	1.14811	1.15172
238a	arcuate	LD	0.0950828	0.406925	2.31825
247a	arcuate	LD	0.505739	0.336853	1.81622
248a	arcuate	LD	0.946121	0.178856	3.64071
417a	arcuate	LD	0.0510657	0.50588	0.265775
276a	arcuate	SD	0.60368	0.68098	1.35075
277a	arcuate	SD	0.366243	1.27434	1.80565
278a	arcuate	SD	0.411644	0.0205296	0.422855
280a	arcuate	SD	0.553831	0.239985	0.0974417
289a	arcuate	SD	0.334343	0.0487211	0.121098
292a	arcuate	SD	0.918234	0.13041	2.94533
360b	bat	LD	2.05929	0.0749983	0.268734	1.35086
377b	bat	LD	0.890582	0.181595	0.600285	0
407b	bat	LD	0.161774	0.51163	2.48283	1.97748
411b	bat	LD	0.368324	0.182717	1.47478	0
439b	bat	LD	0.419187	0.223458	0.882868	0
401b	bat	SD	0.084931	0.184568	2.01401	0
408b	bat	SD	0.113915	0.213134	2.33556	5.72863
415b	bat	SD	0.140518	0.671279	0.718149	Error!
433b	bat	SD	2.40483	3.03346	2.19095	6.33975
443b	bat	SD	0.278533	0.599403	0	0
450b	bat	SD	0.0178542	0.91572	1.99673	0
141k	kidney	LD	0.158192	0.560689	1.87505	0.31996
205k	kidney	LD	0.261198	0.0119696	0.802554	5.65719
247k	kidney	LD	2.43046	0.198871	4.14165	0.189236
248k	kidney	LD	1.17792	0.384399	1.41886	1.8844
417k	kidney	LD	0.0952691	0.755123	1.3814	0
276k	kidney	SD	1.88898	0.43457	2.35351	2.49832
277k	kidney	SD	0.202421	0.00678917	0.635938	0
278k	kidney	SD	0.193616	0.451481	2.82689	3.59047
280k	kidney	SD	0.320406	0.958609	1.68313	0
289k	kidney	SD	0.0440587	0.434633	0.286161	0.0243136
292k	kidney	SD	0.0918629	0.177769	0.157182	0
141l	liver	LD	0.610028	0.0222279	1.67943	0.92905
205l	liver	LD	0.524779	0.501909	4.089	1.2792
238l	liver	LD	0.152033	0.770365	6.41481	5.51997
247l	liver	LD	0.858387	0.0446172	1.41102	3.01837
248l	liver	LD	0.577783	0.451341	0.417342	0.290904
417l	liver	LD	1.10876	0.169855	1.6759	2.53748
276l	liver	SD	1.43055	0.278599	0.0499946	0
277l	liver	SD	0.205695	0.276245	3.98144	0.156349
278l	liver	SD	0	0.291153	1.61522	2.08963
280l	liver	SD	0.0501356	0.232741	0.609475	2.56971
289l	liver	SD	0.255557	0.356743	0.645676	0.355349
292l	liver	SD	0.588084	0.354205	1.45656	0.372204
141p	pituitary	LD	2.4096	0.411546	1.42736
205p	pituitary	LD	0.137078	0.40891	0.163559
238p	pituitary	LD	0.195186	0.0597754	0.735391
247p	pituitary	LD	0.255582	0.194488	2.04975
248p	pituitary	LD	0.769673	0.578064	1.61961
417p	pituitary	LD	0.4272	0.404848	2.58627
276p	pituitary	SD	0.72861	0.164533	0.902224
277p	pituitary	SD	0.408815	0.47156	0.593241
278p	pituitary	SD	0.256735	0.32453	2.09951
280p	pituitary	SD	0.256269	0.0657661	3.10544
289p	pituitary	SD	0.52563	0.210925	1.02602
292p	pituitary	SD	0.0404453	1.12859	0.283365
141s	spleen	LD	1.06847	0.162247	1.20734	2.94055
205s	spleen	LD	1.11497	0.313284	0.854926	2.10271
238s	spleen	LD	0.0781697	0.121999	0.935525	6.83361
247s	spleen	LD	0.236804	0.921024	4.87178	0
248s	spleen	LD	1.22261	2.43262	2.0463	4.8831
417s	spleen	LD	0.0585642	1.0705	0.294912	0.581166
276s	spleen	SD	1.30877	0.358294	2.02454	0
277s	spleen	SD	0.390871	0.73287	1.56645	0.672434
278s	spleen	SD	0.896077	1.33826	1.75037	1.4861
280s	spleen	SD	0.303429	0.44865	4.47106	0.172119
289s	spleen	SD	0.106429	0.443837	2.58218	4.91477
292s	spleen	SD	1.11106	0.859302	3.57981	Error!
141t	testes	LD	4.54821	0.55468	1.4682
205t	testes	LD	1.00548	0.00902043	1.60291
238t	testes	LD	0.165497	0.46913	0.721779
247t	testes	LD	0.254531	0.70132	3.32707
248t	testes	LD	0.708697	0.21343	1.22703
417t	testes	LD	0.00130468	0.984483	4.73974
276t	testes	SD	1.00595	0.432958	3.22017
277t	testes	SD	0.284584	0.430695	4.87792
278t	testes	SD	1.26196	0.19216	0.927745
280t	testes	SD	0.227033	0.754396	1.31213
289t	testes	SD	0.0681697	0.21305	0.0853069
292t	testes	SD	0.623847	0.273688	2.54668
141w	wat	LD	0.895524	0.0563812	1.56234
205w	wat	LD	1.97456	0.921622	3.56059
238w	wat	LD	0.0194339	0.227462	0.294179
247w	wat	LD	0.907572	0.392906	3.57551
248w	wat	LD	0.719119	0.101469	2.0825
417w	wat	LD	0.819378	0.130368	1.2237
276w	wat	SD	0.00509005	0.756329	0.147516
277w	wat	SD	0.576886	0.130732	1.40052
278w	wat	SD	0.29633	0.179033	0.753047
289w	wat	SD	0.0706773	0.0906441	0.489538
292w	wat	SD	1.38716	0.846893	0.0430527

## Sheet: E CV%
ID	Tissue	DL	Hprt CV	Gapdh CV	18s CV	Act CV
141a	arcuate	LD	0.481916	4.619	11.6131	0
205a	arcuate	LD	1.60579	2.81956	6.49372	0.390157
238a	arcuate	LD	1.96463	1.72779	2.45074
247a	arcuate	LD	5.79442	0.645136	12.4877	0
248a	arcuate	LD	4.49974	0.90412	12.8431	5.67112
417a	arcuate	LD	0.493238	4.58152	2.56926	0
276a	arcuate	SD	0.910085	13.6346	0.742218	0
277a	arcuate	SD	8.30413	10.7803	6.72434	0.518958
278a	arcuate	SD	5.15476	3.80012	2.68319	0
280a	arcuate	SD	4.47488	0.901811	5.35908	3.48377
289a	arcuate	SD	2.42613	6.22271	13.4086	2.71263
292a	arcuate	SD	2.43388	3.39889	5.18368	4.45444
360b	bat	LD	6.04555	14.3358	1.98344	0
377b	bat	LD	1.51514	2.5523	7.69649	1.26863
407b	bat	LD	1.11557	1.14204	8.11591	0
411b	bat	LD	1.87641	2.73552	7.54314	3.23265
439b	bat	LD	2.18857	0.481652	5.01941	0
401b	bat	SD	3.03805	5.28011	7.85111	0.535656
408b	bat	SD	0.220005	0.223959	0.0925241	1.46229
415b	bat	SD	0.544099	4.10347	5.91375	1.58004
433b	bat	SD	6.58339	6.44201	9.45318	2.46054
443b	bat	SD	2.73198	13.8718	0	0
450b	bat	SD	1.69504	8.00767	15.0573
141k	kidney	LD	3.06468	10.9401	11.8169	0
205k	kidney	LD	0.0993684	4.1761	3.47608	0.109285
247k	kidney	LD	7.82839	1.82784	7.82061	1.56504
248k	kidney	LD	3.15922	8.86087	6.76922	4.58213
417k	kidney	LD	4.32702	5.36221	2.7061	0
276k	kidney	SD	0.94063	3.0029	3.32479
277k	kidney	SD	0.194418	5.30927	13.2497	0
278k	kidney	SD	0.121229	5.04107	2.26128	0
280k	kidney	SD	0.702637	1.68466	3.07448	1.68083
289k	kidney	SD	2.10082	7.92024	6.62263	0.80206
292k	kidney	SD	1.98043	0.66608	2.78454	0
141l	liver	LD	1.4416	1.08704	10.9894	0
205l	liver	LD	1.72708	19.8918	5.62238	0
238l	liver	LD	4.76658	13.9994	10.762	2.07266
247l	liver	LD	3.18275	0.35087	8.64296	0.239749
248l	liver	LD	0.71225	2.36202	3.21884	0
417l	liver	LD	2.19231	1.41551	2.02551	0.889552
276l	liver	SD	2.07583	0.839841	13.6634	2.31538
277l	liver	SD	5.36139	1.38652	6.10573	2.52549
278l	liver	SD	0	2.58599	3.29882	0
280l	liver	SD	5.66786	0.252911	1.15313	0
289l	liver	SD	1.38244	7.83821	11.1021	5.91792
292l	liver	SD	2.85942	7.26424	17.9907	0
141p	pituitary	LD	0.908754	6.75366	2.61957
205p	pituitary	LD	3.04938	0.00214915	6.34584	4.43184
238p	pituitary	LD	6.56518	2.32764	8.01268
247p	pituitary	LD	2.02322	0.570716	12.8841	0
248p	pituitary	LD	2.63013	1.67294	12.6359	0
417p	pituitary	LD	0.136796	1.88608	17.7104	0
276p	pituitary	SD	2.87367	0.867475	8.89581
277p	pituitary	SD	3.27365	18.7314	21.7814	0
278p	pituitary	SD	0.529538	3.23992	13.1594
280p	pituitary	SD	3.78456	7.56989	29.7915	0.247778
289p	pituitary	SD	4.2709	2.58639	5.25411	9.26278
292p	pituitary	SD	8.04978	6.88214	8.76707
141s	spleen	LD	2.80259	4.51611	6.35262
205s	spleen	LD	0.248772	3.37875	0.853907	0
238s	spleen	LD	1.5442	2.5932	16
247s	spleen	LD	0.0596652	1.14754	1.11553
248s	spleen	LD	6.91615	4.16687	8.75867	4.6544
417s	spleen	LD	2.92215	1.47415	12.7086	2.94762
276s	spleen	SD	4.21946	5.15177	7.24789	1.395
277s	spleen	SD	0.935851	4.04981	2.35251	0.134978
278s	spleen	SD	1.18906	2.14933	1.63166	0
280s	spleen	SD	4.00087	2.85439	17.9556	0
289s	spleen	SD	0.217721	0.17894	5.02793	0
292s	spleen	SD	1.72741	10.8436	12.0057	0
141t	testes	LD	13.525	3.52806	19.4801	2.75435
205t	testes	LD	0.213071	3.48048	11.4	0
238t	testes	LD	4.11135	3.49574	14.6913	0.180049
247t	testes	LD	7.92086	5.03033	4.36142	3.74099
248t	testes	LD	3.46736	4.28556	2.89201	4.13744
417t	testes	LD	5.06755	10.1166	24.6017	4.75578
276t	testes	SD	4.39553	1.35604	16.3722	0
277t	testes	SD	0.58158	1.02769	8.85181	0
278t	testes	SD	0.445183	1.23917	9.61799	0
280t	testes	SD	6.77177	0.43577	9.19051	4.57133
289t	testes	SD	1.76232	0.443162	13.1455	4.73863
292t	testes	SD	4.38296	2.50792	4.75157	2.82303
141w	wat	LD	1.43381	1.00743	10.9617	0
205w	wat	LD	0.823015	2.08439	15.7937	5.83247
238w	wat	LD	1.6124	1.16894	1.58068	0
247w	wat	LD	2.77562	4.7073	4.06846	6.77138
248w	wat	LD	4.03174	2.60999	5.63976	0
417w	wat	LD	4.4309	6.19039	12.6881
276w	wat	SD	7.30512	0.443544	3.93998	1.56053
277w	wat	SD	1.29904	2.00163	21.1751	4.03808
278w	wat	SD	0.391447	0.609736	1.26435
289w	wat	SD	0.0993689	2.75123	8.00748	0
292w	wat	SD	0.810665	2.61061	2.64297	0

## Sheet: NormFinder
	Hprt	Gapdh	18s	Act
All tissues	0.15	0.14	0.14	0.26
Arcuate	0.18	0.3	0.09	1.4
BAT	0.71	0.78	0.23	1.25
Kidney	0.1	0.2	0.25	0.45
Liver	0.04	0.12	0.17	0.75
Pituitary	0.4	0.24	0.58	0.87
Spleen	0.2	0.2	0.5	0.63
Testes	0.38	0.2	0.46	0.47
WAT	0.38	0.39	0.3	0.74

## Sheet: BestKeeper
		Hprt	Gapdh	18s	Act
All tissues
coeff. of corr. [r]		0.522	0.551	0.561	0.321
p-value		0.001	0.001	0.001	0.004
Arcuate	Photoperiod
coeff. of corr. [r]	LD	0.842	0.936	0.811	0.547
p-value		0.0355266	0.00600556	0.050331
coeff. of corr. [r]	SD	0.554	0.551	0.879	-0.091
p-value		0.254287	0.257307	0.0210187	0.865904
BAT
coeff. of corr. [r]	LD	0.959	0.72	0.902	0.438
p-value
coeff. of corr. [r]	SD	0.67	0.565	0.587	0.262
p-value		0.144547	0.242551	0.220663
Kidney
coeff. of corr. [r]	LD	0.983	0.973	0.994	0.898
p-value
coeff. of corr. [r]	SD	0.329	0.249	0.617	-0.48
p-value		0.5225	0.636904	0.191502
Liver
coeff. of corr. [r]	LD	0.883	0.833	0.792	0.052
p-value		0.0196045	0.0395504	0.0606839	0.925156
coeff. of corr. [r]	SD	0.832	0.842	0.27	0.382
p-value		0.039942	0.0355266	0.605356	0.453203
Pituitary
coeff. of corr. [r]	LD	0.043	0.054	0.161	0.332
p-value		0.932614	0.917707	0.757959
coeff. of corr. [r]	SD	-0.679	-0.523	-0.322	0.641
p-value		0.137989	0.286092	0.533824
Spleen
coeff. of corr. [r]	LD	0.639	0.377	0.846	0.971
p-value		0.172252	0.463374	0.0338578
coeff. of corr. [r]	SD	0.891	0.906	0.896	0.151
p-value		0.017103	0.0128477	0.015604	0.77204
Testes
coeff. of corr. [r]	LD	0.963	0.896	0.888	0.876
p-value		0.00204589	0.015604	0.0179935	0.0221599
coeff. of corr. [r]	SD	0.988	0.946	0.802	0.518
p-value		0.001	0.0042859	0.0552286	0.292893
WAT
coeff. of corr. [r]	LD	0.646	0.831	0.796	0.367
p-value		0.166293	0.0403381	0.0581862
coeff. of corr. [r]	SD	0.781	0.847	0.846	0.518
p-value

## Sheet: Ref rank
	Arcuate
Gene	Normfind	Bestkeeper	Efficiency
18s	0.09	0.689	0.901179
Hprt	0.18	0.628	0.871788
Gapdh	0.3	0.641	0.835335
Act	1.4	0.29	0.86345
	BAT
Gene	Normfind	Bestkeeper	Efficiency
18s	0.23	0.725	0.924354
Hprt	0.71	0.784	0.850742
Gapdh	0.78	0.701	0.840299
Act	1.25	0.174	0.852988
		Kidney
Gene	Normfind	Bestkeeper	Efficiency
Hprt	0.1	0.583	0.845331
Gapdh	0.2	0.566	0.8562
18s	0.25	0.658	0.875036
Act	0.45	0.631	0.863456
	Liver
Gene	Normfind	Bestkeeper	Efficiency
Hprt	0.04	0.9	0.854227
Gapdh	0.12	0.824	0.835418
18s	0.17	0.668	0.867867
Act	0.75	0.228	0.862802
	Pituitary
Gene	Normfind	Bestkeeper	Efficiency
Gapdh	0.24	0.006	0.841494
Hprt	0.4	-0.039	0.870085
18s	0.58	0.082	0.934353
Act	0.87	0.365	0.860679
	Spleen
Gene	Normfind	Bestkeeper	Efficiency
Hprt	0.2	0.223	0.864009
Gapdh	0.2	0.16	0.833027
18s	0.5	0.445	0.905833
Act	0.63	0.821	0.857358
	Testes
Gene	Normfind	Bestkeeper	Efficiency
Gapdh	0.2	0.911	0.840306
Hprt	0.38	0.878	0.851463
18s	0.46	0.81	0.91591
Act	0.47	0.72	0.858511
	WAT
Gene	Normfind	Bestkeeper	Efficiency
18s	0.3	0.808	0.931827
Hprt	0.38	0.741	0.865383
Gapdh	0.39	0.85	0.851514
Act	0.74	0.447	0.873838

## Sheet: Body Weight
DL	ID	BW	Testes
ld	417	40.3	0.746
ld	205	47	0.813
sd	292	32.6	0.076
ld	248	43.6	0.833
sd	276	35.6	0.081
ld	238	44.8	0.848
sd	278	37.7	0.082
ld	141	48.8	0.899
sd	280	40.8	0.082
sd	277	35	0.067
ld	247	46.4	0.839
sd	289	32.7	0.082
ld	411	36.7	0.611
sd	408	32.6	0.05
sd	443	39.2	0.112
sd	450	31.6	0.053
ld	360	41.2	0.629
ld	377	40.6	0.545
sd	401	35.3	0.057
sd	415	37.3	0.082
ld	407	41.3	0.499
ld	439	34.5	0.823
sd	433	31.7	0.067
